# Supplementary material for: Topology and Sequence-Dependent Micellization and Phase Separation of Pluronic L35, L64, 10R5, and 17R4: Effects of Cyclization and the Chain Ends
Source: Polymers (Basel). 2022 Apr 29;14(9):1823. doi: 10.3390/polym14091823 (PMC9105568; doi:10.3390/polym14091823)
Supplement: Supplementary file 1 [file polymers-14-01823-s001.zip]

Archive with 1 entries (1 files):
- polymers-1692867-supplementary.pdf
